# Supplementary material for: Spatial and temporal variation in prey color patterns for background matching across a continuous heterogeneous environment
Source: Ecol Evol. 2020 Feb 22;10(5):2310–9. doi: 10.1002/ece3.6024 (PMC7069320; doi:10.1002/ece3.6024)
Supplement: Supplementary file 1 [file ECE3-10-2310-s001.xlsx]

## Sheet: Table S1 All skinks
Body region	Response variables	n	Age	Sex	Pattern type	Vegetation gradient	Season	Interactions	AICc	AICc weight	Interaction
Dorsal	Achromatic	352	0.95		0.95	0.95		(0.23)-(0.58)
	model 1		-0.683678		(-0.719872)-(1.122306)	***-0.028707			1380.99	0.37
	model 2		-1.34926		**(-3.12632)-( 0.55255)	***-0.06193		*(-2.52662)-(0.04228)	1381.89	0.27	Breed:Pattern + Breed:Asveg + Pattern:Asveg
	model 3		0.770857		(-0.474684)-1.591255	***-0.029092		(-3.084130)-(-1.756693)	1382.1	0.21	Breed:Pattern
	model 4		-1.45075		(-0.448027)-(1.558719)	***-0.031037		(-2.337331)-(0.031543)	1382.92	0.14	Breed:Pattern + Breed:Asveg
	Chromatic	352	0.99		0.99	0.99	0.99	(0.14)-(0.56)
	model 1		-0.029301		*(-0.027859)-(0.049933)	***0.001948	***(0.029404)-(0.085484)	(-0.043682)-(0.054699)	-588.17	0.42	Breed:Pattern
	model 2		0.002427		(-0.0234095)-(0.0415726)	***0.0019411	***(0.0339038)-(0.0880266)		-588.11	0.41
	model 3		-0.0429264		(-0.0278550 )-(0.0497308)	***0.0019361	***(0.0294931)-(0.0851322)	(-0.0389687)-(0.0531524)	-586	0.14	Breed:Pattern + Breed:Asveg
	Hue	352	0.99		0.99	0.99	0.99	(0.10)-(0.99)
	model 1		-21.1447		(-28.4792)-(-12.5912)	-0.0659	**(3.4169)-(57.6724)	***(-98.5182)-(15.2076)	3155.3	0.89	Breed:Pattern + Breed:Asveg + Breed:Season + Pattern:Asveg + Pattern:Season + Asveg:Season
	model 2		-25.8808		(-28.77326)-( -12.87205)	-0.07197	**(3.33229)-(57.60797)	***(-98.39037)-(15.11609)	3159.64	0.1	Breed:Pattern + Breed:Asveg + Breed:Season + Pattern:Asveg + Pattern:Season + Asveg:Season + Breed:Pattern:Asveg
	Saturation	352	1		0.24
	model 1		-0.004487						-1167.21	0.76
	model 2		-0.0041472		(-0.0061404 )-(0.0105031 )				-1166.7	0.24
	Brightness	352	0.84		0.84	0.84	0.1
	model 1		0.3603		*(-1.71550)-(0.76389)	***-0.09726	(-2.09129 )-(-1.20540)		2039.44	0.84
	model 2		1.87704		*(-1.87704)-(0.71036 )	-0.09957			2043.65	0.1
	Pattern	352		0.95		0.95	0.95	(0.12)-(0.41)
	model 1			*(-0.478570)-(0.749374)		*0.013494	(0.374376)-(0.579552 )		330.44	0.54
	model 2			*(-1.462821)-(0.256575)		*0.013932	(0.256575 )-(0.656669)	( -1.250426)-(1.260180)	331.67	0.29	Sex:Season
	model 3			( 0.324627)-(0.400138)		0.012177	(0.258170)-(0.642810)	(-1.477045)-(2.149711)	333.42	0.12	Sex:Season + Sex:Asveg
Ventral	Hue	352	0.98		0.98	0.98	0.98	0.04
	model 1		-4.65821		(-4.1022560 )-(1.4411228)	-0.0002678	***(2.9843465)-(11.1871434)		2858.42	0.93
	model 2		-6.15781		(-4.848901)-(1.038731)	0.003417	***(3.258074)-(11.086744 )	(-10.159481)-(5.588067 )	2864.51	0.04	Breed:Pattern
	Saturation	352	1		0.24
	model 1		***-0.04932						-1108.98	0.76
	model 2		*** -0.0497226		(-0.0061404 )-(0.0105031 )				-1106.7	0.24
	Brightness	352	0.94		0.94	0.94	0.94	0.76
	model 1		*-5.02409		(-1.30619)-(1.70145)	***-0.12700	***(-3.48112)-(1.41604)	(7.69246)-(4.23934)	2183.15	0.55	Breed:Pattern
	model 2		-5.2091		(-1.303910)-(1.700873)	***-0.127145	**(-3.485055)-(-1.414918)	(-7.623345)-(4.225158)	2185.1	0.21	Breed:Pattern + Breed:Asveg
	model 3		*-3.29679		(-0.74068)-(1.48469)	***-0.12954	(-0.95131)-(-3.57538)		2185.32	0.19	Sex:Season + Sex:Asveg
Ventral tail	Hue	352	0.94		0.94	0.94	0.87	0.15
	model 1		-2.83871		(-0.09855)-(1.58000)	-0.01101	**(-0.41443 )-(.83934)		2758.28	0.72
	model 2		-6.81608		(-0.322298 )-(0.549396)	-0.005119	*(-0.126457 )-(5.380083)	(-11.932620 )-(7.055665)	2761.47	0.15	Breed:Pattern
	model 3		-1.79169		(-0.25779)-(1.83108)	-0.01036			2762.94	0.07
	Saturation	352	1		0.1
	model 1		***-0.066249						-1049.79	0.9
	model 2		***-0.066168		(-0.001920)-(0.009860)				-1045.36	0.1
	Brightness	352	0.96		0.96	0.96	0.96	0.12
	model 1		***-5.26699		(-1.23942)-(2.41384)	***-0.10789	*(-2.44917)-(0.62655)		2195.61	0.84
	model 2		*-5.58329		(-1.40778)-(2.67576)	***-0.10663	*( -2.35586)-(0.45286)	(-4.12755)-(1.27329)	2200.83	0.06	Breed:Pattern
	model 3		-6.84915		(-1.40390)-( 2.68970)	***-0.10849	(-1.76430)-(0.86779)	*(-7.23178)-(3.79870 )	2201.04	0.06	Breed:Pattern + Breed:Asveg + Breed:Season
Table S1. Linear Mixed Effect (LME) and General Linear Mixed Effect (GLME) models for colour patterns of the different body regions of the shore skinks at Tawharanui. Best fit models based on lowest AICc values and associated subset competing models that had AICc weight summed to at least 0.95 for shore skink background-matching, colour (hue, saturation and brightness) and pattern types (plain, m…

## Sheet: Table S2. Adult skinks only
Body region	Response variables	n	Season	Sex	Pattern type	Weight	SVL	Interactions	AICc	AICc weight	Interaction
Dorsal	Hue	305	0.97	0.97	0.97	0.97	0.97	(0.19)-(0.97)
	model 1		***(110.9188)-(404.5122)	-4.1401	(-8.1321)-(-3.3137)	*6.082	*0.8473	***(-127.9948)-(16.5729)	2725.87	0.48	Season:Sex + Season:Pattern + Season:WTs + Season:SVL
	model 2		***(57.4754)-(165.1552)	-5.3108	(-7.4495)-(-4.2591)	*5.8515	0.4467	***(-124.8996)-(20.2833)	2726.81	0.3	Season:Sex + Season:Pattern + Season:WTs
	model 3		***(9.34450)-(96.37385)	-4.78975	(-7.44952)-(-3.68243)	4.43523	0.56826	***(-122.05772)-(21.18183)	2727.71	0.19	Season:Sex + Season:Pattern
	Saturation	305	0.96	0.3
	model 1		**(-0.015556)-(0.001314)						-1041.86	0.66
	model 2		**(-0.015303)-(0.001925)	0.003925					-1040.29	0.3
	Brightness	305	0.99	0.99	0.99	0.99	0.79	0.4
	model 1		(-1.39536)-(-0.19974 )	1.36801	***(-3.39777)-(0.94811)	0.44712	-0.02744	*(-4.88322)-(0.59103)	1822.83	0.4
	model 2		(-1.80112)-(-1.16224)	0.83899	***(-3.34872)-(0.90283)	0.40813	-0.03903		1822.88	0.39
	model 3		(-1.8232)-(-1.1619)	0.9681	***(-3.2947)-(0.8639)	0.4389			1824.25	0.2	Season:Sex
	Pattern		0.84	0.94		0.58	0.83	(0.06)-(0.16)
	model 1		(0.03525)-(0.27106)	0.37458		0.09196	-0.04861		286.1	0.42
	model 2		(0.06379)-(0.36406)	0.37429			-0.05187		287.12	0.26
	model 3			0.547					288.82	0.11
	model 4		(0.31373)-(0.45914)	0.63747		0.08163	-0.0501	(-0.78887)-(-0.61907)	289.09	0.1	Sex:Season
	model 5		(0.30889)-(0.46002)	4.84484		0.08128	-0.03566	(-0.88211)-(-0.07690)	290.14	0.06	Sex:Season + Sex:SVL
Ventral	Hue	305	0.95	0.95	0.95	0.95	0.71
	model 1		**(3.40574)-(9.11573)	-1.32055	(-4.44525 )-(0.58965)	1.34691	0.07913		2501.25	0.71
	model 2		***(3.4512)-(9.1155)	-1.583	(-4.3663)-(0.4798)	1.2848			2503.41	0.24
	Saturation	305	0.97	0.97	0.86
	model 1		*(-0.006740)-(0.017416)	*0.013476	(-0.013872)-(0.013006)				-989.96	0.86
	model 2		*(-0.007055)-(0.015941)	*0.012325					-985.86	0.11
	Brightness	305	1	1	1	1	0.35	0.11
	model 1		**(-3.44481)-(-2.29177)	-0.03074	*(-2.56545)-(4.13407)	0.50955			1975.49	0.66
	model 2		**(-3.49651)-(-2.29150)	0.26769	*(-2.44054)-(4.04432)	0.58015	0.08997		1977.53	0.24
	model 3		(-1.95562)-(-1.24287)	1.44783	*(-2.56992)-(4.10836)	0.56253	0.08685	(-4.45381)-(-2.47687)	1979.12	0.11	Season:Sex
Ventral tail	Hue	305	0.96	0.96	0.96	0.96	0.28
	model 1		(-1.9471)-(3.5932)	*-5.0363	(-0.1864)-(1.0597)	1.7691			2425.55	0.68
	model 2		(-2.0135)-(3.5936)	*-4.6527	(-0.3018)-(1.2202)	1.8599	0.1157		2427.34	0.28
	Saturation	305	1	1	0.18
	model 1		*(-0.017210)-(0.019120)	***0.028526					-941.81	0.82
	model 2		*(-0.0169623)-(0.0201243)	***0.0292442	(-0.0090088)-(0.0073823)				-938.72	0.18
	Brightness	305	0.94	0.94	0.94	0.94	0.3
	model 1		(-1.8938)-(0.3263)	0.2943	*(-2.4775)-(4.5229)	0.3662			1971.87	0.64
	model 2		(-1.95950)-(0.32663)	0.67341	*(-2.31882)-(4.40889)	0.4559	0.11429		1973.43	0.3
Table S2. Linear Mixed Effect (LME) and General Linear Mixed Effect (GLME) models for colour patterns of the different body regions of the adult shore skinks at Tawharanui. Best fit models based on lowest AICc values and associated subset competing models that had AICc weight summed to at least 0.95 for shore skink background-matching, colour (hue, saturation and brightness) and pattern types (pl…
